# Supplementary material for: Subtype-Specific Survival of Young Women with Breast Cancer and Its Interaction with the Germline BRCA Status
Source: Cancers (Basel). 2024 Feb 10;16(4):738. doi: 10.3390/cancers16040738 (PMC10887122; doi:10.3390/cancers16040738)
Supplement: Supplementary file 1 [file cancers-16-00738-s001.zip]

Archive with 1 entries (1 files):
- 2024_02_09_supplementary_subtype_manuscript_cancers_clean.pdf
